# Supplementary material for: User Experience of Cognitive Behavioral Therapy Apps for Depression: An Analysis of App Functionality and User Reviews
Source: J Med Internet Res. 2018 Jun 6;20(6):e10120. doi: 10.2196/10120 (PMC6010839; doi:10.2196/10120)
Supplement: Multimedia Appendix 1 [file jmir_v20i6e10120_app1.xlsx]

## Sheet: Sheet1
App name	Platform	Average rating	Total no. user reviews	No. Reviews mentioning therapeutic features	No. CBT features	Experts involved?	CBT features	Engagement features	Non-CBT features	Additional features
CBT Thought Record Diary	Both	4.3	68	38	2	no	dealing with NATs, challenging negative thinking styles	N/A	N/A	N/A
MoodTools - Depression Aid	Both	4.3	687	306	8	yes	info about depression, info about CBT, challenges / behavoural experiments, suicide prevention plan, dealing with NATs, challenging negative thinking styles, scheduling daily activities, recording & monitoring activities	N/A	general info about wellbeing	N/A
TruReach - Mental wellness	Both	4.2	24	9	0	no	N/A	treatment programme format	self-assessment	N/A
What's Up? - Mental Heath App	Both	4.3	531	145	2	no	goal-setting, challenging negative thinking styles	peer support	fun content, inspirational quotes, breathing exercises, peer support, writing & self-reflection	N/A
Anxiety Coach	Android	4.7	2	1	1	no	dealing with NATs	N/A	tracking anxiety & worries	N/A
Automatic Positive Thought PRO	Android	4	0	N/A	0	no	N/A	N/A	gratitude & affirmations	N/A
BustAnxiety	Android	N/A	0	N/A	1	yes	example activities	N/A	tracking anxiety & worries, gratitude & affirmations	N/A
CBT - Worry Thought Journal	Android	4.4	14	7	1	no	mood tracking	N/A	writing & self-reflection	password protection
CBT Logger	Android	3.9	3	2	1	no	recording thoughs and emotions	data sharing	N/A	password protection
Cognitive Diary CBT Self-Help	Android	4.2	388	132	3	yes	dealing with NATs, challenging negative thinking styles, challenging beliefs	customisation	N/A	password protection
Depression	Android	3.7	1	0	2	yes	dealing with NATs, example activities	N/A	self-assessment	N/A
Depression CBT Self-Help Guide	Android	4.2	345	138	5	no	info about depression, info about CBT, dealing with NATs, mood tracking, example activities	audio materials	relaxation tracks, self-assessment	password protection
Good Blocks	Android	4.2	16	7	2	yes	dealing with NATs, challenging negative thinking styles	gamification	N/A	N/A
My Anxiety Coach	Android	3.1	11	7	1	no	dealing with NATs	N/A	N/A	N/A
Self-Esteem Blackboard	Android	4.1	98	48	0	yes	N/A	audio content	self-assessment, gratitude & affirmations, relaxation tracks, general info about wellbeing	password protection
Thought Challenger	Android	4.1	4	1	1	yes	dealing with NATs	N/A	N/A	N/A
Worry Box---Anxiety Self-Help	Android	4.1	339	156	1	no	recording thoughts and emotions	audio content	gratitude & affirmations, relaxation tracks	password protection
Activity Diary	iOS	2	0	N/A	1	yes	scheduling activities	notifications & reminders, data sharing	N/A	N/A
Cloud Clinic	iOS	N/A	0	N/A	4	yes	mood tracking, dealing with NATs, scheduling activities, example activities	graphs & charts, data sharing	N/A	password protection
Dynamic Running Therapy	iOS	N/A	0	N/A	1	no	example activities	N/A	physical exercise & yoga, mindfulness, meditation, writing & self-reflection	N/A
Feely - Take control of your mental health and feel happier	iOS	N/A	0	N/A	3	no	challenges / behavioural experiments, recording & monitoring daily activities, example activities	video content, peer support	general info about wellbeing, gratitude & affirmations, peer support	N/A
iCBT	iOS	4	46	36	2	no	dealing with NATs, challenging negative thinking styles	data sharing	writing & self-reflection	password protection
iCouch CBT	iOS	4	27	17	2	no	dealing with NATs, challenging negative thinking styles	customisation	N/A	password protection
Mood & Anxiety Diary	iOS	4	1	1	1	yes	mood tracking	N/A	tracking anxiety & worries, self-assessment	N/A
MoodKit - Mood Improvement Tools	iOS	4.5	287	188	3	yes	mood tracking, dealing with NATs, example activities	notifications & reminders, graphs & charts, data sharing	writing & self-reflection	password protection
MoodMaster Anti-Depression App	iOS	5	2	2	2	yes	info about depression, example activities	N/A	N/A	N/A
MoodMission	iOS	N/A	4	3	1	no	example activities	gamification	N/A	N/A
MoodSentry	iOS	N/A	0	N/A	3	no	info about CBT, recording thoughts and emotions, goal-setting	notifications & reminders, data sharing	writing & self-reflection	N/A
Pocket CBT	iOS	4	2	1	2	yes	dealing with NATs, challenging negative thinking styles	ability to contact a therapist, graphs & charts, data sharing	N/A	N/A
The CBT App	iOS	N/A	2	2	1	no	info about CBT, unspecified "CBT exercises"	data sharing, charts & graphs	N/A	N/A
Thought Diary	iOS	4.5	2	2	2	yes	dealing with NATs, challenging negative thinking styles	N/A	N/A	N/A
App data donwloaded in January 2017
